# Supplementary material for: Combination of Cu-BTC- and FeCo-MOF-Derived Carbon Enhanced Molecularly Imprinted Electrochemical Sensor for Highly Sensitive and Selective Detection of Benomyl in Fruits and Vegetables
Source: Molecules. 2025 Apr 22;30(9):1869. doi: 10.3390/molecules30091869 (PMC12073791; doi:10.3390/molecules30091869)
Supplement: Supplementary file 1 [file molecules-30-01869-s001.zip]

Archive with 1 entries (1 files):
- molecules-3520949-supplementary.pdf
